# Supplementary material for: Reforming the white coat economy: judicial evidence and institutional implications from China’s healthcare anti-corruption campaign
Source: Front Public Health. 2026 May 18;14:1818452. doi: 10.3389/fpubh.2026.1818452 (PMC13223165; doi:10.3389/fpubh.2026.1818452)
Supplement: Supplementary file 2 [file Data_sheet_2.xlsx]

## Sheet: Sheet1
Appendix S2 Representative Cases
Category	No.	Judgment Year	Party	Cause of Action	Type of Position	Specific Circumstances	Sentence (Months)	Probation	Fine (RMB)	Recovery/Disgorgement/Forfeiture	Leniency Plea	Voluntary Surrender/Meritorious Service/Confession
Institutional Gatekeepers	Case 1	2019	Defendant 1	Corruption, Acceptance of Bribes, Unlawful Distribution of State Assets	Hospital Leadership (Head of Primary/Community Healthcare Institution)	1.Unlawful Distribution of State Assets (primary offense, as responsible person) After taking office in March 2011, the defendant convened and presided over meetings composed of hospital leaders and heads of various departments (accountant, cashier, outpatient/inpatient directors, etc.) to decide on the establishment of an "off-book account." Funding sources included: self-paying patients' medica…	24	×	40	√	√	√
			Defendant 2	Corruption, Unlawful Distribution of State Assets	Personnel in Key Positions (Accountant, Meeting Member)	1. Unlawful Distribution of State Assets (as person directly responsible) As Accountant of the health center and a "meeting member," the defendant participated in the collective decision to establish an off-book account. The defendant was pecifically responsible for managing the accounts of the off-book account, calculating total funds, and preparing distribution rosters. 2. Corruption (joint cri…	12	√	20	√	√	√
			Defendant 3	Corruption	Personnel in Key Positions (Meeting Member)	Corruption (joint crime) As a "meeting member," participated in the decision-making and received benefits distributed exclusively to "meeting members."	Exemption from Criminal Punishment	Exemption from Criminal Punishment	×	√	√	√
	Case 2	2019	Defendant 4	Acceptance of Bribes	Head of Administrative/Functional Department	The defendant, by exploiting his position in the hospital's procurement department and his involvement in equipment procurement, during a hospital procurement of medical equipment valued at a certain amount in a certain year, accepted a request from a medical equipment agent. Prior to the bidding, the defendant disclosed the procurement equipment parameters to the agent and provided some paramete…	36	4	20	√	√	√
	Case 3	2019	Defendant 5	Corruption, Acceptance of Bribes	Hospital Leadership ("Top Leader")	1. Corruption (Primary Criminal Facts) (1) Self-appointment and unauthorized fixation of high salary: In a certain year, by exploiting his position as the hospital's acting head, he privately appointed himself as "Chief Expert" and unilaterally set a far higher salary standard for that role. (2) Embezzlement as "phantom salary": For about seven years, he neither saw patients nor performed duties,…	48	×	50	√	√	√
	Case 4	2019	Defendant 6	Acceptance of Bribes by a Unit	Hospital	Over a certain period, following collective discussion and decision by the hospital, it secretly accepted off-book rebates totaling over an eight-figure sum from multiple pharmaceutical companies and individuals during the procurement of pharmaceuticals and consumables. The rebate funds were mainly used for distributing pure profit bonuses to employees, expert consultation fees, and marketing exp…	Not Applicable	Not Applicable	200	√	√	√
			Defendant 7	Acceptance of Bribes by a Unit, Abuse of Powers by a State-Owned Institution Functionary, Corruption	Hospital Leadership ("Top Leader")	1. Acceptance of Bribes by a Unit (as responsible person): As Hospital Director, the defendant presided over collective discussions and decisions and approved the hospital's off-book acceptance of an eight-figure sum in rebates on pharmaceuticals and consumables. 2. Abuse of Powers: The defendant decided that personal income tax, which should have been borne by individual employees, and increased…	69	×	10	√	×	√
			Defendant 8	Acceptance of Bribes by a Unit, Corruption	Hospital Leadership (Deputy Head / Team Member)	1. Acceptance of Bribes by a Unit (as person directly responsible) As Vice President in charge, specifically responsible for pharmaceutical and consumables procurement work, participated in negotiations regarding rebates with pharmaceutical companies and agents, and was responsible for the collection and management of rebate funds. 2. Corruption Exploiting her position managing the hospital's off…	38	×	10	√	×	√
			Defendant 9	Corruption, Misappropriation of Public Funds	Head of Administrative/Functional Department	1.Corruption (Joint Crime) By exploiting the convenience of the defendant's position in managing the hospital's off-book funds, the defendant conspired with three other defendants to jointly misappropriate public funds totaling a six-figure sum under the guise of "management bonuses," and personally received a five-figure sum. 2.Corruption (Individual Crime) By exploiting the convenience of the p…	63	×	20	√	√	√
			Defendant 10	Corruption, Misappropriation of Public Funds	Head of Administrative/Functional Department	1. Corruption (joint crime) Exploiting her position managing the hospital's off-book funds, conspired with three other defendants to jointly misappropriate public funds from the off-book account under the guise of "management bonuses," totaling a low six-figure sum, personally receiving a low five-figure sum. 2. Misappropriation of Public Funds (joint crime) Conspired with Defendant 9: - Directed…	61	×	10	√	×	√
External Suppliers	Case 5	2020	Defendant 11	Bribery by a Unit	Pharmaceutical Supplier	Between a certain period, to seek favor from a Director of the Pharmacy Department at a Hospital concerning pharmaceutical sales, hospital admission, and product substitution, the defendant, as Chairman and General Manager of the company, delivered cash to that director on multiple occasions, totaling a seven-figure sum. Between another certain period, to seek assistance from a Director of the Ph…	Not Applicable	Not Applicable	120	×	×	×
			Defendant 12	Bribery by a Unit	Pharmaceutical Supplier	As the actual controller and person directly responsible for the company, to seek improper benefits for the company's pharmaceuticals (sales, hospital admission, substitution, etc.) in two affiliated hospitals, the defendant specifically implemented the bribery acts, delivering cash to the pharmacy directors of the two hospitals on dozens of occasions, totaling a mid‑to‑high seven‑figure sum.	36	×	30	×	√	√
	Case 6	2021	Defendant 13	Bribery	Construction Industry Related Personnel	To secure a construction contract for a hospital facility, the defendant sought help from the then Hospital Director in a certain year, also working through the director's wife. The director, exploiting his position, instructed the tendering agency to assist the defendant in winning the bid. The defendant won the bid for the project, with the winning bid amount reaching a mid eight-figure sum, in…	32	√	30	√	√	√
Funds Handlers	Case 7	2020	Defendant 14	Corruption	Personnel in Key Positions (Cashier)	By exploiting the convenience of the defendant's position as the Cashier of a hospital branch, during a certain period, through means such as privately engraving bank seals, affixing fake seals on cash payment slips, and forging cash payment slips, the defendant misappropriated cash income that should have been deposited into the hospital's official account (including rent, utilities, and outpati…	81	×	35	√	√	√
	Case 8	2024	Defendant 15	Fraud, Concealment of Accounting Vouchers and Accounting Books	Hospital Leadership (Operator of Private Hospital)	As the actual controller of a hospital (a private medical insurance designated institution), over a certain period, the defendant systematically organized and instructed medical staff hospital-wide to defraud the medical insurance fund through various means, including "phantom hospitalizations," forging medical records, issuing false prescriptions, inflating hospitalization days, splitting hospit…	150	×	20	√	×	√
			Defendant 16	Fraud	Hospital Leadership ("Top Leader")	As the legal representative of a hospital, fully aware that the actual controller was organizing fraud, the defendant nevertheless followed arrangements to recruit temporary promotional personnel, organize promotional activities (such as "free check-ups/low-cost hospitalizations") to attract medical insurance patients. The defendant also provided a personal bank card to the actual controller for …	60	×	5	×	×	√
			Defendant 17	Fraud, Concealment of Accounting Vouchers and Accounting Books	Personnel in Key Positions (Accountant)	As the hospital accountant, knowing about the fraudulent activities, the defendant nevertheless followed the actual controller's instructions to prepare and organize false expense audit and settlement statements for medical insurance reimbursement applications, and illegally transferred medical insurance reimbursement funds into personal accounts for the actual controller's disposal. Additionally…	36	×	5	×	√	√
	Case 9	2019	Defendant 18	Misappropriation of Public Funds	Personnel in Key Positions (Former Cashier)	By exploiting a vulnerability in the hospital's charging system that only supported the cash accounting mode, the defendant irregularly registered actual cash medical fees collected in the system as "check payment," thereby intercepting a six‑figure sum in cash for personal use.	36	×	×	√	×	√
Technical Adjudicators	Case 10	2020	Defendant 19	Acceptance of Bribes	Head of Clinical/Medical Technology Department	Between a certain period, conspiring with Defendant 20, the defendant exploited the position as Chief Pharmacist (responsible for pharmaceutical management and supervision) to seek improper benefits for pharmaceutical distributor (such as increasing drug sales). By providing "prescription data" (statistics on doctors' prescription volumes) and distributing kickbacks to clinical doctors based on p…	42	×	25	√	×	√
			Defendant 20	Acceptance of Bribes	Clinical Medical Staff	Between a certain period, the defendant conspired with another defendant and using that other defendant's position, contacted a pharmaceutical distributor, negotiated kickback rates, and received a seven‑figure sum in kickbacks via relatives' bank accounts. The two defendants paid most of the kickbacks to doctors, with the defendant personally keeping the remain.	36	×	20	√	×	√
	Case 11	2023	Defendant 21	Embezzlement by Taking Advantage of Duty	Clinical Medical Staff	By exploiting the convenience of the defendant's position in operating the hospital's MRI equipment and issuing reports, the defendant bypassed the hospital's charging system and privately performed charged examinations for patients. Over a certain period of several years, the defendant privately examined more than a thousand body parts, collecting fees in a six-figure sum,, and causing the hospi…	17	×	√	√	√	×
	Case 12	2025	Defendant 22	Acceptance of Bribes by a Non-State Functionary	Head of Clinical/Medical Technology Department	Over a certain period, exploiting the defendant's position as the head of a medical group, responsible for selecting surgical instruments, the defendant provided assistance in the use of orthopedic surgical consumables sold by a specific supplier and accepted kickbacks totaling a seven-figure sum..	36	√	20	√	√	√
	Case 13	2020	Defendant 23	Acceptance of Bribes	Head of Clinical/Medical Technology Department	Over a certain period, by exploiting the convenience of the defendant's position in which the defendant was substantively responsible for the hospital's pharmacy entrustment operations over a long period (involving pharmaceutical procurement, management, and coordination of physicians' medication use), the defendant sought improper benefits for certain individuals operating the pharmacy entrustme…	48	×	25	√	√	√
	Case 14	2020	Defendant 24	Fraud	Head of Administrative/Functional Department (Private)	After the person in charge of the institution proposed defrauding the national medical insurance fund, the defendant, as the person responsible for the hospital's insurance department, knowing that these activities violated medical insurance policies, nevertheless participated in uploading false data and submitting various medical insurance reimbursement forms containing false data to the insuran…	36	×	3	√	×	√
			Defendant 25	Fraud	Clinical Medical Staff	As a doctor, fully aware of the hospital's fraudulent means of defrauding medical insurance, such as "creating dual (yin-yang) prescriptions," the defendant nevertheless implemented them, participating in and assisting the defrauding of the medical insurance fund.	36	×	2	√	×	√
			Defendant 26	Fraud	Clinical Medical Staff	As a doctor, fully aware of the hospital's fraudulent means of defrauding medical insurance, such as "creating dual (yin-yang) prescriptions," the defendant nevertheless implemented them, participating in and assisting the defrauding of the medical insurance fund.	36	√	2	√	√	√
			Defendant 27	Fraud	Clinical Medical Staff	As a doctor, fully aware of the hospital's fraudulent means of defrauding medical insurance, such as "creating dual (yin-yang) prescriptions," the defendant nevertheless implemented them, participating in and assisting the defrauding of the medical insurance fund.	30	√	2	√	√	√
			Defendant 28	Fraud	Clinical Medical Staff	As a doctor, fully aware of the hospital's fraudulent means of defrauding medical insurance, such as "creating dual (yin-yang) prescriptions," the defendant nevertheless implemented them, participating in and assisting the defrauding of the medical insurance fund.	30	√	2	√	√	√
			Defendant 29	Fraud	Clinical Medical Staff	As a doctor, fully aware of the hospital's fraudulent means of defrauding medical insurance, such as "creating dual (yin-yang) prescriptions," the defendant nevertheless implemented them, participating in and assisting the defrauding of the medical insurance fund.	24	√	2	√	√	√
			Defendant 30	Fraud	Head of Clinical/Medical Technology Department	As a department head and attending physician at the hospital, fully aware of the hospital's fraudulent means of defrauding medical insurance, the defendant nevertheless implemented them and conveyed such instructions, thereby participating in and assisting the defrauding of the medical insurance fund. Additionally, the defendant participated in and assisted the defrauding.	Six Months Public Surveillance	√	0.3	√	√	√
